# Supplementary material for: Molecular Characterization of Peroxidase (PRX) Gene Family in Cucumber
Source: Genes (Basel). 2024 Sep 25;15(10):1245. doi: 10.3390/genes15101245 (PMC11507654; doi:10.3390/genes15101245)
Supplement: Supplementary file 1 [file genes-15-01245-s001.zip]

Archive with 1 entries (1 files):
- genes-3181048-supplementary.pdf
